# Supplementary material for: Personal KPIs in IVF Laboratory: Are They Measurable or Distortable? A Case Study Using AI-Based Benchmarking
Source: J Clin Med. 2025 Oct 1;14(19):6948. doi: 10.3390/jcm14196948 (PMC12525357; doi:10.3390/jcm14196948)
Supplement: Supplementary file 1 [file jcm-14-06948-s001.zip]

Archive with 1 entries (1 files):
- jcm-3823029-supplementary.pdf
